# Supplementary material for: Prenatal Developmental Trajectories of Fluctuating Asymmetry in Bat Humeri
Source: Front Cell Dev Biol. 2021 May 26;9:639522. doi: 10.3389/fcell.2021.639522 (PMC8187808; doi:10.3389/fcell.2021.639522)
Supplement: Supplementary file 1 [file Data_Sheet_1.CSV]

Species	Specimen	Stage	Left humeral length	Right humeral length	Left humeral cortical thickness	Right humeral cortical thickness	signed Longitudinal R-L	unsigned Longitudinal R-L	signed cross-sectional R-L	unsigned cross-sectional R-L	signed Longitudinal FA	signed Cross-sectional FA	unsigned Longitudinal FA	unsigned Cross-sectional FA
Aselliscus dongbacana	As_do_1_hum_l	6	2.48	2.29	0.500290797	0.500142394	-0.19	0.19	-0.000148	0.000148	-0.07966457	-0.000296676	0.07966457	0.000296676
Aselliscus dongbacana	As_do_10_hum_l	7	2.47	2.57	0.499398131	0.4995041	0.1	0.1	0.000106	0.000106	0.03968254	0.000212172	0.03968254	0.000212172
Aselliscus dongbacana	As_do_11_hum_l	10	5.74	5.7	0.499496581	0.499400685	-0.04	0.04	-0.000096	0.000096	-0.006993007	-0.000192004	0.006993007	0.000192004
Aselliscus dongbacana	As_do_12_hum_l	9	4	3.98	0.500291269	0.500208348	-0.02	0.02	-0.000083	0.000083	-0.005012531	-0.00016576	0.005012531	0.00016576
Aselliscus dongbacana	As_do_13_hum_l	8	4.59	4.53	0.499435418	0.499617425	-0.06	0.06	0.000182	0.000182	-0.013157895	0.00036436	0.013157895	0.00036436
Aselliscus dongbacana	As_do_14_hum_l	10	3.48	3.45	0.500042152	0.49991988	-0.03	0.03	-0.000122	0.000122	-0.008658009	-0.000244554	0.008658009	0.000244554
Aselliscus dongbacana	As_do_2_hum_l	9	4.89	4.9	0.499881334	0.499728186	0.01	0.01	-0.000153	0.000153	0.002042901	-0.000306415	0.002042901	0.000306415
Aselliscus dongbacana	As_do_3_hum_l	4	1.62	1.66	0.498946867	0.500158337	0.04	0.04	0.001211	0.001211	0.024390244	0.002425111	0.024390244	0.002425111
Aselliscus dongbacana	As_do_4_hum_l	8	4.48	4.53	0.499786665	0.500099762	0.05	0.05	0.000313	0.000313	0.011098779	0.000626265	0.011098779	0.000626265
Aselliscus dongbacana	As_do_5_hum_l	10	5.83	5.88	0.499735385	0.499865757	0.05	0.05	0.00013	0.00013	0.00853971	0.000260849	0.00853971	0.000260849
Aselliscus dongbacana	As_do_6_hum_l	10	6.15	6.15	0.499294209	0.499812064	0	0	0.000518	0.000518	0	0.001036636	0	0.001036636
Aselliscus dongbacana	As_do_7_hum_l	9	6.29	6.27	0.499414191	0.49950486	-0.02	0.02	0.000091	0.000091	-0.003184713	0.000181535	0.003184713	0.000181535
Aselliscus dongbacana	As_do_8_hum_l	8	4.05	4.04	0.499450131	0.499694771	-0.01	0.01	0.000245	0.000245	-0.002472188	0.000489699	0.002472188	0.000489699
Aselliscus dongbacana	As_do_9_hum_l	8	3.49	3.42	0.499576226	0.499621558	-0.07	0.07	0.000045	0.000045	-0.020260492	9.07E-05	0.020260492	9.07E-05
Aselliscus stoniczkanus	As_sto_1_hum_l	7	2.51	2.6	0.49998118	0.499909906	0.09	0.09	-0.000071	0.000071	0.035225049	-0.000142562	0.035225049	0.000142562
Aselliscus stoniczkanus	As_sto_10_hum_l	8	3.35	3.38	0.50017362	0.500301921	0.03	0.03	0.000128	0.000128	0.008915305	0.00025648	0.008915305	0.00025648
Aselliscus stoniczkanus	As_sto_11_hum_l	7	2.67	2.75	0.499766453	0.500001882	0.08	0.08	0.000235	0.000235	0.029520295	0.000470966	0.029520295	0.000470966
Aselliscus stoniczkanus	As_sto_12_hum_l	8	3.06	3.15	0.499730621	0.499763007	0.09	0.09	0.000032	0.000032	0.028985507	6.48E-05	0.028985507	6.48E-05
Aselliscus stoniczkanus	As_sto_15_hum_l	2	1.16	1.17	0.499945245	0.500289958	0.01	0.01	0.000345	0.000345	0.008583691	0.000689264	0.008583691	0.000689264
Aselliscus stoniczkanus	As_sto_2_hum_l	8	3.59	3.6	0.499943205	0.500078113	0.01	0.01	0.000135	0.000135	0.002781641	0.000269811	0.002781641	0.000269811
Aselliscus stoniczkanus	As_sto_3_hum_l	5	2.13	2.16	0.499283476	0.499397025	0.03	0.03	0.000114	0.000114	0.013986014	0.000227398	0.013986014	0.000227398
Aselliscus stoniczkanus	As_sto_4_hum_l	8	3.12	3.18	0.499465073	0.499343139	0.06	0.06	-0.000122	0.000122	0.019047619	-0.000244159	0.019047619	0.000244159
Aselliscus stoniczkanus	As_sto_5_hum_l	10	4.1	4.13	0.499601825	0.500084402	0.03	0.03	0.000483	0.000483	0.007290401	0.000965456	0.007290401	0.000965456
Aselliscus stoniczkanus	As_sto_6_hum_l	4	1.79	1.72	0.499578344	0.499736327	-0.07	0.07	0.000158	0.000158	-0.03988604	0.000316182	0.03988604	0.000316182
Aselliscus stoniczkanus	As_sto_7_hum_l	9	4.6	4.68	0.499796977	0.499516376	0.08	0.08	-0.000281	0.000281	0.017241379	-0.000561588	0.017241379	0.000561588
Aselliscus stoniczkanus	As_sto_8_hum_l	7	2.98	3.12	0.49959833	0.499406827	0.14	0.14	-0.000192	0.000192	0.045901639	-0.000383388	0.045901639	0.000383388
Aselliscus stoniczkanus	As_sto_9_hum_l	7	2.84	2.81	0.499724969	0.499813438	-0.03	0.03	0.000088	0.000088	-0.010619469	0.000177021	0.010619469	0.000177021
Cynopterus sphinx	Cy_sp_1_hum_l	8	4.86	4.83	0.499618652	0.499581335	-0.03	0.03	-0.000037	0.000037	-0.00619195	-7.47E-05	0.00619195	7.47E-05
Cynopterus sphinx	Cy_sp_4_hum_l	10	13.18	13.45	0.49934276	0.499522286	0.27	0.27	0.00018	0.00018	0.020277882	0.00035946	0.020277882	0.00035946
Cynopterus sphinx	Cy_sp_5_hum_l	2	1.96	1.95	0.5002738	0.500244539	-0.01	0.01	-0.000029	0.000029	-0.00511509	-5.85E-05	0.00511509	5.85E-05
Cynopterus sphinx	Cy_sp_6_hum_l	2			0.499258444	0.499563081	0	0	0.000305	0.000305		0.000609993		0.000609993
Hesperoptenus blanfordi	Hes_bla_1_hum_l	5	2.45	2.46	0.500190047	0.498863476	0.01	0.01	-0.001327	0.001327	0.00407332	-0.002655656	0.00407332	0.002655656
Hesperoptenus blanfordi	Hes_bla_2_hum_l	4	1.45	1.47	0.499794307	0.499317822	0.02	0.02	-0.000476	0.000476	0.01369863	-0.000953817	0.01369863	0.000953817
Hesperoptenus blanfordi	Hes_bla_3_hum_l	8	4.09	4.05	0.499272206	0.499081247	-0.04	0.04	-0.000191	0.000191	-0.00982801	-0.000382548	0.00982801	0.000382548
Hesperoptenus blanfordi	Hes_bla_4_hum_l	8	4.92	4.9	0.499340169	0.49918333	-0.02	0.02	-0.000157	0.000157	-0.00407332	-0.000314142	0.00407332	0.000314142
Hesperoptenus blanfordi	Hes_bla_5_hum_l	1	0.69	0.68	0.499666513	0.500127296	-0.01	0.01	0.000461	0.000461	-0.01459854	0.000921756	0.01459854	0.000921756
Hipposideros larvatus	Hip_lar_4_hum_l	8	3.62	3.54	0.500182577	0.499617457	-0.08	0.08	-0.000565	0.000565	-0.022346369	-0.001130466	0.022346369	0.001130466
Hipposideros larvatus	Hip_lar_5_hum_l	8	3.99	3.95	0.500238792	0.499637858	-0.04	0.04	-0.000601	0.000601	-0.010075567	-0.001202016	0.010075567	0.001202016
Hipposideros larvatus	Hip_lar_6_hum_l	7	3.41	3.4	0.500570077	0.500542602	-0.01	0.01	-0.000027	0.000027	-0.002936858	-5.49E-05	0.002936858	5.49E-05
Hipposideros larvatus	Hip_lar_7_hum_l	9	5.62	5.63	0.500128628	0.500259002	0.01	0.01	0.00013	0.00013	0.001777778	0.000260647	0.001777778	0.000260647
Kerivoula hardwickii	Ker_hard_10_hum_l	2	0.59	0.54	0.499130611	0.499397278	-0.05	0.05	0.000267	0.000267	-0.088495575	0.00053412	0.088495575	0.00053412
Kerivoula hardwickii	Ker_hard_12_hum_l	3	0.66	0.69	0.50020948	0.499190244	0.03	0.03	-0.001019	0.001019	0.044444444	-0.002039696	0.044444444	0.002039696
Kerivoula hardwickii	Ker_hard_13_hum_l	4	1.4	1.43	0.498862594	0.500182049	0.03	0.03	0.001319	0.001319	0.021201413	0.002641434	0.021201413	0.002641434
Kerivoula hardwickii	Ker_hard_3_hum_l	4	0.78	0.8	0.499284036	0.49936935	0.02	0.02	0.000085	0.000085	0.025316456	0.000170858	0.025316456	0.000170858
Kerivoula hardwickii	Ker_hard_4_hum_l	5	2.16	2.16	0.499138446	0.499211183	0	0	0.000073	0.000073	0	0.000145714	0	0.000145714
Kerivoula hardwickii	Ker_hard_5_hum_l	3	0.62	0.67	0.499010683	0.499485768	0.05	0.05	0.000475	0.000475	0.07751938	0.000951601	0.07751938	0.000951601
Kerivoula hardwickii	Ker_hard_6_hum_l	5	1.78	1.68	0.499474541	0.499979471	-0.1	0.1	0.000505	0.000505	-0.057803468	0.001010412	0.057803468	0.001010412
Miniopterus schreibersii	Min_schr_1_hum_l	10	6.9	6.91	0.500050418	0.500456386	0.01	0.01	0.000406	0.000406	0.001448226	0.000811525	0.001448226	0.000811525
Miniopterus schreibersii	Min_schr_2_hum_l	10	6.28	6.44	0.500139733	0.500017386	0.16	0.16	-0.000122	0.000122	0.025157233	-0.000244656	0.025157233	0.000244656
Myotis sp	Myo_1_hum_l	5	2.5	2.53	0.500361765	0.49867753	0.03	0.03	-0.001684	0.001684	0.011928429	-0.003371709	0.011928429	0.003371709
Myotis sp	Myo_2_hum_l	4	1.51	1.49	0.4996509	0.499183915	-0.02	0.02	-0.000467	0.000467	-0.013333333	-0.00093506	0.013333333	0.00093506
Rhinolophus pearsoni	Rhi_pea_1_hum_l	4	2.14	2.17	0.499877026	0.499167256	0.03	0.03	-0.00071	0.00071	0.013921114	-0.001420898	0.013921114	0.001420898
Rhinolophus pusillus	Rhi_pus_1_hum_l	2	1.38	1.46	0.499742788	0.499548728	0.08	0.08	-0.000194	0.000194	0.056338028	-0.000388395	0.056338028	0.000388395
Rhinolophus thomasi	Rhi_tho_1_hum_l	1	0.33	0.32	0.499058419	0.499073099	-0.01	0.01	0.000015	0.000015	-0.030769231	2.94E-05	0.030769231	2.94E-05
Rhinolophus thomasi	Rhi_tho_10_hum_l	6	2.32	2.47	0.49947508	0.50001127	0.15	0.15	0.000536	0.000536	0.06263048	0.001072931	0.06263048	0.001072931
Rhinolophus thomasi	Rhi_tho_2_hum_l	8	3.34	3.32	0.499434778	0.50002095	-0.02	0.02	0.000586	0.000586	-0.006006006	0.001172982	0.006006006	0.001172982
Rhinolophus thomasi	Rhi_tho_3_hum_l	7	2.86	2.92	0.499798156	0.499604299	0.06	0.06	-0.000194	0.000194	0.020761246	-0.000387946	0.020761246	0.000387946
Rhinolophus thomasi	Rhi_tho_4_hum_l	7	3.27	3.23	0.499255297	0.499710992	-0.04	0.04	0.000456	0.000456	-0.012307692	0.000912333	0.012307692	0.000912333
Rhinolophus thomasi	Rhi_tho_5_hum_l	8	4.03	3.96	0.499448383	0.499520114	-0.07	0.07	0.000072	0.000072	-0.017521902	0.00014361	0.017521902	0.00014361
Rhinolophus thomasi	Rhi_tho_6_hum_l	6	2.68	2.69	0.499197213	0.49943229	0.01	0.01	0.000235	0.000235	0.003724395	0.000470799	0.003724395	0.000470799
Rhinolophus thomasi	Rhi_tho_7_hum_l	7	2.96	3.02	0.499822084	0.499978779	0.06	0.06	0.000157	0.000157	0.02006689	0.000313452	0.02006689	0.000313452
Rhinolophus thomasi	Rhi_tho_8_hum_l	9	5.06	5.01	0.49925881	0.499952571	-0.05	0.05	0.000694	0.000694	-0.009930487	0.001388617	0.009930487	0.001388617
Rhinolophus thomasi	Rhi_tho_9_hum_l	8	3.83	3.71	0.49965007	0.49965667	-0.12	0.12	0.000007	0.000007	-0.031830239	1.32E-05	0.031830239	1.32E-05
